# Supplementary material for: Allelic imbalance at the HER2/TOP2A locus in breast cancer
Source: Diagn Pathol. 2015 May 29;10:56. doi: 10.1186/s13000-015-0289-x (PMC4448206; doi:10.1186/s13000-015-0289-x)
Supplement: Supplementary file 1 — Patient data and SNP test results from the control group. Patient data and SNP results. The top right represents the HER2/TOP2A locus and the schematic positions of the employed SNP markers. The arrows indicate the location of the HER2 and TOP2A genes. The boxes represent all informative SNPs that were considered not affected (green)/affected (red) by allelic instability or equivocal (grey). Homozygous SNPs are not informative, and are therefore shown as a horizontal line. [file 13000_2015_289_MOESM1_ESM.xls]

## Sheet: Blad1
	Patient nr	Sample	PA nr	Age (years)	Mean age (years)	Stdev age (years)	Group	IHC	SISH ratio	Chr17 status	TC%	SNP1	SNP2	SNP3	SNP4	SNP5	SNP6	SNP7	SNP8	SNP9	SNP10	SNP11
	CT
	1	10-2012-31	11T-8695 A 1	28	32.8	12.0	Normal	nd	nd	nd	na
	2	10-2012-30	T11-7212 IIA	39			Normal	nd	nd	nd	na
	3	10-2012-29	11T-8040 IIC 1	29			Normal	nd	nd	nd	na
	4	10-2012-32	11T-7874 IA 2	38			Normal	nd	nd	nd	na
	5	L	12 T 17436 IIB	19			Normal	nd	nd	nd	na
	6	M	12 T 17793 IB	46			Normal	nd	nd	nd	na
	7	N	12 T 17047 IIB	25			Normal	nd	nd	nd	na
	8	O	12 T 16638 IB	33			Normal	nd	nd	nd	na
	9	P	12 T 15274 IA	16			Normal	nd	nd	nd	na
	10	R	12 T 16090 IIIA	55			Normal	nd	nd	nd	na
													Instable			Stable			Equivocal		Non-informative
