# Supplementary material for: Allelic imbalance at the HER2/TOP2A locus in breast cancer
Source: Diagn Pathol. 2015 May 29;10:56. doi: 10.1186/s13000-015-0289-x (PMC4448206; doi:10.1186/s13000-015-0289-x)
Supplement: Supplementary file 2 — Patient data, tumor characteristics and IHC, SISH and SNP test results from breast tumor group. Patient data, tumor characteristics and IHC, SISH and SNP test results. L and B represent the use of lymph node or breast histologically normal tissue. IHC = immunohistochemistry, SISH = silver in situ hybridization, HER2+ = HER2 overexpression observed based on IHC, TN = triple negative, ERPR+ = estrogen receptor and progesterone receptor positive. Chr17 status = chromosome 17 status with M (monosomy), D (disomy), T (trisomy) and P (polysomy) as possible outcomes supplemented with the number of chromosomes 17 observed per nucleus. Pred. = predominantly and TC% = tumor cell percentage. Failed = SISH repeatedly failed. The top right represents the HER2/TOP2A locus and the schematic positions of the employed SNP markers. The arrows indicate the location of the HER2 and TOP2A genes. The boxes represent all informative SNPs that were considered not affected (green)/affected (red) by allelic instability or equivocal (grey). Homozygous SNPs are not informative, and are therefore shown as a horizontal line. [file 13000_2015_289_MOESM2_ESM.xls]

## Sheet: Blad1
	Patient nr	Sample	PA nr	Age (years)	Mean age (years)	Stdev age (years)	Group	IHC	SISH ratio	Chr17 status	TC%	SNP1	SNP2	SNP3	SNP4	SNP5	SNP6	SNP7	SNP8	SNP9	SNP10	SNP11
	HER2+
	1L	10-2012-7	11T-10402 IIB	63	52.9	14.2	H2N +	3+	1.1	D	30
	2B	10-2012-28	11T-9509 B	52			H2N +	3+	2.0	P 3-10	70
	3L	10-2012-26	11T-9295 IIB 1	67			H2N +	3+	2.5	D	80
	4L	10-2012-16	11T-3953 IIA 1	46			H2N +	3+	2.8	P 2-4	50
	5L	10-2012-23	11T-7202 IIA 1	49			H2N +	3+	4.0	D	80
	6B	10-2012-9	T11-1756 A	48			H2N +	3+	4.1	D	80
	7L	10-2012-22	11T-6714 IIIA	51			H2N +	3+	6.3	D	70
	8B	10-2012-6	11T-10121 IVB 1	77			H2N +	3+	8.6	D	70
	9L	10-2012-25	11T-8143 IIIC 1	46			H2N +	3+	8.6	Pred P 3-5	60
	10L	10-2012-18	11T-4643 IIB 1	38			H2N +	3+	8.9	P 2-4	50
	11L	10-2012-13	11T-3579 IIA 1	35			H2N +	3+	9.6	D/T	80
	12L	10-2012-11	11T-277 IIA	46			H2N +	3+	10.0	D	80
	13B	10-2012-24	11T-7793 IIB 1	50			H2N +	3+	11.9	D	50
	14L	10-2012-10	T11-2223 IIIB	85			H2N +	3+	15.0	D	60
	15L	10-2012-27	11T-9355 IIIC	40			H2N +	3+	15.2	D	40
	TN
	1L	10-2012-17	11T-4579 IIB 1	58	53.4	12.9	TN	0	1.1	D	70
	2B	10-2012-19	11T-5114 IIC 1	50			TN	0	1.1	P	60
	3L	10-2012-5	10T-30773 B 1	74			TN	0	1.4	Pred P 2-5	65
	4B	10-2012-1	10T-14214 C 1	52			TN	0	1.5	D	70
	5L	10-2012-15	11T-3709 VA 1	52			TN	0	1.6	D/T	40
	6B	B	12 T 14431 A	59			TN	0	0.7	D/T	80
	7B	E	12 T 7622 F	64			TN	0	1.1	D	95
	8B	10-2012-4	T10-17330 IID	65			TN	1+	0.9	D/M	70
	9L	10-2012-21	11T-6182 IVA 1	36			TN	1+	1.1	D	40
	10B	10-2012-2	10T-15670 A 1	48			TN	1+	1.3	D	90
	11B	10-2012-20	11T-5823 IIID 1	74			TN	1+	1.3	Pred T	30
	12B	10-2012-14	T11-3656 B	57			TN	1+	1.9	D	50
	13B	C	12 T 14694 i	31			TN	1+	1.1	D/M	25
	14B	D	12 T 17460 C	37			TN	1+	1.3	D	80
	15B	A	12 T 10075 C	39			TN	1+	1.6	D	60
	16L	10-2012-3	10T-16457 IIA 1	58			TN	2+	1.4	D	40
	ERPR+
	1B	I	12 T 17957 A	70	55.5	9.3	ERPR+	0	0.7	P 2-6	70
	2B	H	12 T 17721 B	35			ERPR+	0	1.0	D	30
	3B	S	11 T 34166 A	58			ERPR+	0	1.1	D	30
	4L	10-2012-37	T11-34714 IIC	58			ERPR+	0	1.3	D	70
	5B	10-2012-36	T11-34042 A	56			ERPR+	0	Failed	Failed	70
	6B	10-2012-35	T11-29622 C	54			ERPR+	1+	0.5	Pred P 2-6	50
	7B	J	12 T 19812 C	52			ERPR+	1+	1.0	D	50
	8B	K	12 T 13730 B	50			ERPR+	1+	1.0	D/P 2-4	90
	9B	G	12 T 17716 C	70			ERPR+	1+	1.1	D/T	50
	10B	10-2012-34	T11-29202 IIA	55			ERPR+	1+	1.3	D	70
	11L	10-2012-8	11T-10814 IIIB	46			ERPR+	1+	1.5	D	50
	12B	F	12 T 16568 E	55			ERPR+	1+	1.5	D	60
	13L	10-2012-33	T11-29158 Q	62			ERPR+	1+	1.5	Pred P 2-4	50
													Instable			Stable			Equivocal		Non-informative
